# Supplementary material for: Conservation of heat stress acclimation by the IPK2-type kinases that control the synthesis of the inositol pyrophosphate 4/6-InsP7 in land plants
Source: PLoS Genet. 2025 Sep 11;21(9):e1011838. doi: 10.1371/journal.pgen.1011838 (PMC12445474; doi:10.1371/journal.pgen.1011838)
Supplement: S1 Table — (XLSX) [file pgen.1011838.s013.xlsx]

## Sheet: S1_Table 
S1_Table
List of primers used in the study
	Oligonucleotide name	Sequence	Purpose
	AtIPK2β_BamH1_F	AGGATCCATGCTCAAGGTCCCTGAACACC	To clone AtIPK2β in pet28b vector
	AtIPK2β_Not1_R	AGCGGCCGCCTAGCGCCCGTTCTCAAGTAGG	To clone AtIPK2β in pet28b vector
	AtIPK2α_BamH1_F	AGGATCCATGCAGCTCAAAGTCCCTGAAC	To clone AtIPK2α in pet28b vector
	AtIPK2α_Not1_R	AGCGGCCGCCTAAGAATCTGCAGACTCATC	To clone AtIPK2α in pet28b vector
	AtIPK2α_D98A_F	CAAAACCATCAGTAATGGcTGTTAAGATGGGTTCGAG	To clone AtIPK2α catalytic dead in pet28b vector
	AtIPK2α_D98A_R	CTCGAACCCATCTTAACAgCCATTACTGATGGTTTTG	To clone AtIPK2α catalytic dead in pet28b vector
	AtIPK2α_K100A_F	CCATCAGTAATGGATGTTgcGATGGGTTCGAGAAC	To clone AtIPK2α catalytic dead in pet28b vector
	AtIPK2α_K100A_R	GTTCTCGAACCCATCgcAACATCCATTACTGATGG	To clone AtIPK2α catalytic dead in pet28b vector
	AtIPK2β_D100A_F	GCAAACCCGTCGGTAATGGcTGTTAAGATTGGATCTAGG	To clone AtIPK2β catalytic dead in pet28b vector
	AtIPK2β_D100A_R	CCTAGATCCAATCTTAACAgCCATTACCGACGGGTTTGC	To clone AtIPK2β catalytic dead in pet28b vector
	AtIPK2β_K102A_F	CCGTCGGTAATGGATGTTgcGATTGGATCTAGGACATGGTAC	To clone AtIPK2β catalytic dead in pet28b vector
	AtIPK2β_K102A_R	GTACCATGTCCTAGATCCAATCgcAACATCCATTACCGACGG	To clone AtIPK2β catalytic dead in pet28b vector
	HG Intron 5´Rev	AACTTTTATCTTCTTCGTCTTACACATCAC	To genotype atipk2β-/-atipk2αkd
	HG Intron 3´Fw	AATAAACAAGGTAACATGATAGATCATGTC	To genotype atipk2β-/-atipk2αkd
	ipk2b-1_RP	TTGCTGGTCACATTGCTAGTG	To genotype atipk2β
	ipk2b-1_LP	TACCTGAAAACGCAATTTTGC	To genotype atipk2β
	LBb1_SALK_163	GCGTGGACCGCTTGCTGCAACT	To genotype atipk2β
	pAtHSP18.1_BamH1_F	AGGATCCGACAAGTAGGTTTGTTCAATTAG	For Luciferase assay
	pAtHSP18.1_Sal1_R	AGTCGACTGTTCGTTGCTTTTCGGGAGAC	For Luciferase assay
	attB1_AtHSFA1b_F	AAAAAGCAGGCTTCATGATGGAGAGTCCACCTTCAG	For Luciferase assay
	attB2_AtHSFA1b_stop_R	AGAAAGCTGGGTCTTATAAGTTTGTCCCAGGAGC	For Luciferase assay
	attB1_AtIPK2α_F	GGGGACAAGTTTGTACAAAAAAGCAGGCTTCATGCAGCTCAAAGTCCCTGAAC	For Luciferase assay
	attB2_AtIPK2α_R	GGGGACCACTTTGTACAAGAAAGCTGGGTCccaGAGATCCTGAAACCCGATG	For Luciferase assay
	attB1_AtIPK2β_F	AAAAAGCAGGCTTCatgCTCAAGGTCCCTGAACAC	For complementary line
	attB2_AtIPK2β_R	AGAAAGCTGGGTCgcgCCCGTTCTCAAGTAGGGAAG	For complementary line/genotyping
	AtACTIN_F	GCACCCTGTTCTTCTTACCG	For RT-PCR and genotyping PCR
	AtACTIN_R	AACCCTCGTAGATTGGCACA	For RT-PCR and genotyping PCR
	AtTubulin_F	GTCTGGTGTGACTTGCTGTC	RT-PCR and genotyping PCR
	AtTubulin_R	ACGGTACTGCTGAGAACCTC	RT-PCR and genotyping PCR
	AtHSP22_F	ACCGGTTCCCTGATCCATTCAAG	For qPCR
	AtHSP22_R	GCCCTTCTGCTGTTTCTTTCCAGTC	For qPCR
	AtHSP70_F	GTACAAGGCTGAGGATGAAGAACAC	For qPCR
	AtHSP70_R	TTAGATGCGATCTTCTCGTCCTTGA	For qPCR
	AtHSP90_F	GATGAACCGAACACTTTTGCTG	For qPCR
	AtHSP90_R	GCATATCACCATCTTCCTCAACG	For qPCR
	AtHSP17.4_F	CTGAAGCGCATGTGTTCAAG	For qPCR
	AtHSP17.4_R	ACCTTTGCATTCTCTGGCAA	For qPCR
	AtHSP17.6_F	CGTCAGGATTGGCAAACGCACCC	For qPCR
	AtHSP17.6_R	ACCTCTTCCTTCCTCAGTC	For qPCR
	AtHSP18.1_F	TTCAACCGCTCGTGATGTGG	For qPCR
	AtHSP18.1_R	CTTTGAACACATGTGCCTCCG	For qPCR
	PP2AA3 qPCR_F	GGCAGAAGTTCGGATAGCAG	For qPCR
	PP2AA3 qPCR_R	CAATGCAGATCTGACGTGCT	For qPCR
	AtHSFA2_qPCR_F	TTTGTTCAGCAGTTTGCGGTTAT	For qPCR
	AtHSFA2_qPCR_R	GATGTGGGGAGGAAACGGA	For qPCR
	AtHSP101_qPCR_F	GGCTTGTGCGAATGTGAGAGTCC	For qPCR
	AtHSP101_qPCR_R	GAGGCTGAAGCTTGTCTCTCAGGTC	For qPCR
	AtPIF4_qPCR_F	GCCGATGGAGATGTTGAGAT	For qPCR
	AtPIF4_qPCR_R	CCAACCTAGTGGTCCAAACG	For qPCR
	AtIAA29_qPCR_F	ATCACCATCATTGCCCGTAT	For qPCR
	AtIAA29_qPCR_R	ATTGCCACACCATCCATCTT	For qPCR
	AtYUC8_qPCR_F	ATCAACCCTAAGTTCAACGAGTG	For qPCR
	AtYUCC8_qPCR_R	CTCCCGTAGCCACCACAAG	For qPCR
	pGWB652 _GFP_F	GATCCCAACGAAAAGAGAGACC	For genotyping/RT-PCR
	AtIPK2a_qPCR _F	TTCTGGAAGCCCGAGAGGAA	For qPCR
	AtIPK2a_qPCR _R	TCAGGTTTCGAGCCAGTGTC	For qPCR
	IPK2b_qPCR _F	TCCCGGTGTATCACGGCACT	For qPCR
	IPK2b_qPCR _R	CGACGGGTTTGCGTACCCTGAA	For qPCR
	MpIPMK_BamH1_F	AGGATCCATGACAGGAGAAGACCAAGATG	To clone MpIPMK in pet28b and pCA45 vector
	MpIPMK_Not1_R	AGCGGCCGCTTAGCTCATTCTAGACCGCCGGG	To clone MpIPMK in pet28b and pCA45 vector
	MpIPMK_K132A_F	CTCGGTGACGGACGTCGCGATTGGGTACAGAACTTG	To clone MpIPMK catalytic dead in pet28b and pCA45 vector
	MpIPMK_K132A_R	CAAGTTCTGTACCCAATCGCGACGTCCGTCACCGAG	To clone MpIPMK catalytic dead in pet28b and pCA45 vector
	MpIPMK_D130A_F	TCGGTGACGGCCGTCAAGATT	To clone MpIPMK catalytic dead in pet28b and pCA45 vector
	MpIPMK_D130A_R	AATCTTGACGGCCGTCACCGA	To clone MpIPMK catalytic dead in pet28b and pCA45 vector
	MpIPMK_D130A,K132A_F	TCGGTGACGGCCGTCGCGATTGGGTACAG	To clone MpIPMK catalytic dead in pet28b and pCA45 vector
	MpIPMK_D130A,K132A_R	CTGTACCCAATCGCGACGGCCGTCACCGA	To clone MpIPMK catalytic dead in pet28b and pCA45 vector
	attB1 _MpIPMK_F	AAAAAGCAGGCTTCatgacaggagaagaccaagatgag	For complementary line
	attB2_MpIPMK_with stop_R	AGAAAGCTGGGTCtcagctcattctagaccgccgg	For complementary line/genotyping/RT-PCR
	MpIPMK_genotype1_F	GAATCGCTTCCCACAATAGAGCTGTG	To genotype MpIPMK gRNA 1 transformants
	MpIPMK_genotype1_R	GTAATTCAGGCATTCACACTTTCTC	To genotype MpIPMK gRNA 1 transformants
	MpIPMK gRNA1_F	CTCGGACAGGTCATCGGCGAGAGT	For MpIPMK CRISPR lines
	MpIPMK gRNA1_R	AAACACTCTCGCCGATGACCTGTC	For MpIPMK CRISPR lines
	MpIPMK_qPCR 1_F	AGGACCAGTTGTTGATGAATCC	For qPCR
	MpIPMK_qPCR 1_R	GCCGGAATTCTGTCGTCATGTT	For qPCR
	MpACT7_qPCR_F	AGGCATCTGGTATCCACGAG	For qPCR
	MpACT7_qPCR_R	ACATGGTCGTTCCTCCAGAC	For qPCR
	FAM_HSE element_F	5' FAM: CTCGGTCGATCGAGAAgcTTCTGCATGATG	For EMSA
	HSE element_R	AAACCATCATGCAGAAgcTTCTCGATCGAC	For EMSA
	HSE element_F	CTCGGTCGATCGAGAAgcTTCTGCATGATG	For EMSA
	FAM_HSE element mutant (HSE∆)_F	5' FAM: CTCGGTCGATCGATGCATGATG	For EMSA
	HSE element mutant (HSE∆)_R	AAACCATCATGCATCGATCGAC	For EMSA
