# Supplementary material for: Conservation of heat stress acclimation by the IPK2-type kinases that control the synthesis of the inositol pyrophosphate 4/6-InsP7 in land plants
Source: PLoS Genet. 2025 Sep 11;21(9):e1011838. doi: 10.1371/journal.pgen.1011838 (PMC12445474; doi:10.1371/journal.pgen.1011838)
Supplement: S2 Table — (XLSX) [file pgen.1011838.s014.xlsx]

## Sheet: S2_Table 
S2_Table
List of hits from Phyre2 analyses using Human IP6K3
	S. No.	Hits	Confidence	Percentage identity	Hit information
	1	c5w2gA_	100	37	inositol polyphosphate multikinase,inositol polyphosphate
	2	c4frfA_	100	38	inositol polyphosphate multikinase alpha; (Arabidopsis IPK2α)
	3	c2aqxA	100	32	predicted: inositol 1,4,5-trisphosphate 3-kinase b
	4	c2if8B_	100	31	inositol polyphosphate multikinase
	5	c4o4dA_	100	30	inositol hexakisphosphate kinase
	6	d1w2fa_	100	29	Inositol polyphosphate kinase
	7	c2a98A_	100	30	inositol 1,4,5-trisphosphate 3-kinase c
	8	d1tzda_	100	30	Inositol polyphosphate kinase
	9	c7k2vP_	93.1	36	1-phosphatidylinositol 3-phosphate 5-kinase
	10	c4tz7A_	91.3	35	phosphatidylinositol-4-phosphate 5-kinase, type i, alpha
	11	c2gk9D_	86.1	33	phosphatidylinositol-4-phosphate 5-kinase, type ii, gamma
	12	c1bo1A_	81.2	30	protein (phosphatidylinositol phosphate kinase
	13	d1bo1a_	81.2	30	Phosphatidylinositol phosphate kinase IIbeta, PIPK IIbeta
	14	c7em8A_	74.9	32	phosphatidylinositol 5-phosphate 4-kinase type-2 beta
	15	c3czpA_	47.6	20	putative polyphosphate kinase 2
	16	c2qaiA_	15.7	35	v-type atp synthase subunit f
	17	c4rndB_	10.6	18	v-type proton atpase subunit f
	18	c6hsuD_	11.4	21	3-dehydroquinate dehydratase
	19	c6sy1A_	13.7	18	probable 2-oxoglutarate dehydrogenase e1 component dhktd1
	20	c5wlpA_	10.9	45	autophagy-related protein 32
	21	c2jnvA_	10.7	18	nifu-like protein 1, chloroplast
	22	c6acsA_	35.7	26	ditrans,polycis-undecaprenyl-diphosphate synthase ((2e,6e)-
	23	d1uqra_	7.7	26	Type II 3-dehydroquinate dehydratase
	24	c6w2lA_	18.2	16	dehydrodolichyl diphosphate synthase complex subunit dhdds
	25	d1zara2	11.7	23	Protein kinase-like (PK-like)
	26	c7carB_	26.6	24	cis-prenyltransferase, mm_0014
	27	c6ii2D_	34.4	26	putative rtx-toxin
	28	c1z9vA_	18	30	conserved hypothetical protein mth0776
	29	d2pula1	9.1	30	Protein kinase-like (PK-like)
	30	c7jlmA_	37.6	24	isoprenyl transferase;
	31	c6vq6L_	31.3	20	v-type proton atpase subunit f
	32	c1tqmA_	38.8	24	conserved hypothetical protein
	33	d1ueha_	24.4	22	Undecaprenyl diphosphate synthase
	34	c1jp3A_	21.7	22	undecaprenyl pyrophosphate synthase
	35	d2d00a1	25.2	27	AtpF-like
	36	c2ov6A_	22	27	v-type atp synthase subunit f
	37	c6ii2C_	13.1	22	putative rtx-toxin
	38	d1ikpa1	35.6	40	Concanavalin A-like lectins/glucanases
	39	c1ikqA_	26.6	40	exotoxin a
	40	d1f75a_	30.7	19	Undecaprenyl diphosphate synthase
	41	c7cpmA_	22.6	19	trans,polycis-polyprenyl diphosphate synthase
	42	c2vfwB_	14	19	short-chain z-isoprenyl diphosphate synthetase
	43	c2vg2C_	49.4	17	undecaprenyl pyrophosphate synthetase
	44	c3rhfB_	10.9	14	putative polyphosphate kinase 2 family protein
	45	c5jy7K_	9.9	17	putative polyphosphate kinase 2 family protein
	46	d2i4ra1	14.8	23	AtpF-like
	47	c4wpmA_	10.1	47	mrna export protein
	48	c3u80A_	8.1	16	3-dehydroquinate dehydratase, type ii
	49	c5ld1D_	7.7	16	polyphosphate:amp phosphotransferase
	50	c6ii6B_	31.5	20	putative rtx-toxin
	51	d2vbua1	40.7	24	Riboflavin kinase-like
	52	c6aqeB_	10.7	12	molecule a
	53	c2i4rA_	24.2	23	v-type atp synthase subunit f
	54	c6bwqB_	8.7	23	pyridinium-3,5-bisthiocarboxylic acid mononucleotide nickel
	55	c6w2lB_	42.4	19	dehydrodolichyl diphosphate synthase complex subunit nus1
	56	c6au0A_	11	14	polyphosphate:amp phosphotransferase
	57	c6fdnA_	54.9	18	serine/threonine-protein kinase rio2
	58	c1fmeA_	12.4	32	fsd-ey peptide
	59	d1gjja2	7.4	16	LEM domain
	60	c2q5tA_	16.7	30	cholix toxin
	61	c4pmnB_	11.2	25	tat-secreted protein rv2525c
	62	c5lo3A_	7.2	50	ppaome
	63	c6emlr_	73.1	13	40s ribosomal protein s2
	64	c7vbtA_	19.4	17	serine/threonine-protein kinase rio2
	65	c6sz9D_	41.1	33	dotz
	66	c3p14C_	25.2	22	l-rhamnose isomerase
	67	c4lqeA_	13	27	mepb
	68	c4zsxA_	12.9	13	uncharacterized fusion protein
	69	c5hc7A_	36.6	16	prenyltransference for protein
	70	c5hxpA_	30.5	16	(2z,6z)-farnesyl diphosphate synthase, chloroplastic
	71	c6loiF_	19.5	16	isoprenyl transferase
	72	c4h8eA_	15.1	14	undecaprenyl pyrophosphate synthase
	73	c1zp9A_	35.1	15	rio1 kinase
	74	d1y60a_	34.3	23	Ribosomal protein S5 domain 2-like
	75	d1pd0a2	21.6	23	beta-sandwich domain of Sec23/24
	76	d1m2vb2	21.5	23	beta-sandwich domain of Sec23/24
	77	c5l82A_	8	23	enterococcin k1
	78	c5xk9F_	27.4	12	undecaprenyl diphosphate synthase
	79	d2d8xa1	23.5	28	Glucocorticoid receptor-like (DNA-binding domain)
	80	c4wfdA_	14.8	24	exosome complex exonuclease rrp6
	81	c3ugsB_	13.5	14	undecaprenyl pyrophosphate synthase
	82	c3owtC_	19.9	83	regulatory protein sir3
	83	d1d8wa_	15.8	17	Xylose isomerase-like
	84	c6jcnB_	61.2	12	dehydrodolichyl diphosphate synthase complex subunit nus1
	85	c2d2rA_	17.4	10	undecaprenyl pyrophosphate synthase
	86	c4q9mA_	40.6	11	isoprenyl transferase
	87	c5gukA_	15.1	11	cyclolavandulyl diphosphate synthase
	88	c5jyxB_	11.3	13	archeaosine synthase quef-like
	89	c6em3J_	16.7	50	rrna-processing protein ebp2
	90	c5ly0B_	13.3	22	lob family transfactor ramosa2.1
	91	c7fc0D_	11	18	rrmbna precosur peptide
	92	c7fc0A_	11	18	rrmbna precosur peptide
	93	c6nomA_	8.9	33	defensin-2
	94	c4yegA_	11.1	9	polyphosphate kinase 2
	95	c5z08C_	8.2	20	cenp-k
	96	d1a6ca3	7.3	25	Positive stranded ssRNA viruses
	97	c6lt0B_	7.7	13	guanine nucleotide exchange protein smcr8
	98	c6iv6A_	24.3	21	nuclease
	99	c7s2lB_	9.2	18	sul3
