# Supplementary material for: Conservation of heat stress acclimation by the IPK2-type kinases that control the synthesis of the inositol pyrophosphate 4/6-InsP7 in land plants
Source: PLoS Genet. 2025 Sep 11;21(9):e1011838. doi: 10.1371/journal.pgen.1011838 (PMC12445474; doi:10.1371/journal.pgen.1011838)
Supplement: S3 Table — (XLSX) [file pgen.1011838.s015.xlsx]

## Sheet:  S3_Table
S3_Table
IPK2a and IPK2b expression analysis under heat stress
AtIPK2α expression
	Tissue	Expression Level	Standard Deviation			Tissue	Expression Level	Standard Deviation
	Heat Shoot 0 Hour	276.75	24.38			Heat Shoot 0 Hour	276.75	24.38
	Heat Shoot After 15 Minutes	no data	no data			Heat Root After 15 Minutes	170.91	7.45
	Heat Shoot After 30 Minutes	228.69	22.17			Heat Root After 30 Minutes	166	6.17
	Heat Shoot After 1 Hour	159.13	19.03			Heat Root After 1 Hour	119.87	0.51
	Heat Shoot After 3 Hours	221.02	22.94			Heat Root After 3 Hours	123.16	0.81
	Heat Shoot After 4 Hours	276.12	7.77			Heat Root After 4 Hours	258.01	12.61
	Heat Shoot After 6 Hours	284.38	11.26			Heat Root After 6 Hours	205.32	12.66
	Heat Shoot After 12 Hours	417.57	27.42			Heat Root After 12 Hours	217.69	11.77
	Heat Shoot After 24 Hours	262.29	11.67			Heat Root After 24 Hours	187.91	0.28
	Time	shoot	root
	0 h	276.75	276.75
	15 min	no data	170.91
	30 Minutes	228.69	166
	1 h	159.13	119.87
	3 h	221.02	123.16
	4 h	276.12	258.01
	6 h	284.38	205.32
	12 h	417.57	217.69
	24 h	262.29	187.91
AtIPK2β expression
	Tissue	Expression Level	Standard Deviation			Tissue	Expression Level	Standard Deviation
	Heat Shoot 0 Hour	35.31	2.01			Heat Root 0 Hour	67.87	9.32
	Heat Shoot After 15 Minutes	40.69	0.38			Heat Root After 15 Minutes	48.42	3.59
	Heat Shoot After 30 Minutes	37.7	2.71			Heat Root After 30 Minutes	49.66	8.93
	Heat Shoot After 1 Hour	30.61	2.52			Heat Root After 1 Hour	28.91	1.75
	Heat Shoot After 3 Hours	35.88	10.24			Heat Root After 3 Hours	23.7	0.93
	Heat Shoot After 4 Hours	31.43	1.07			Heat Root After 4 Hours	57.37	1.61
	Heat Shoot After 6 Hours	43.13	4.93			Heat Root After 6 Hours	59.61	0.64
	Heat Shoot After 12 Hours	42.2	1.89			Heat Root After 12 Hours	63.53	1.19
	Heat Shoot After 24 Hours	43.12	4.55			Heat Root After 24 Hours	65.86	3.78
	Time	shoot	root
	0 h	35.31	67.87
	15 min	40.69	48.42
	30 Minutes	37.7	49.66
	1 h	30.61	28.91
	3 h	35.88	23.7
	4 h	31.43	57.37
	6 h	43.13	59.61
	12 h	42.2	63.53
	24 h	43.12	65.86
