# Supplementary material for: Conservation of heat stress acclimation by the IPK2-type kinases that control the synthesis of the inositol pyrophosphate 4/6-InsP7 in land plants
Source: PLoS Genet. 2025 Sep 11;21(9):e1011838. doi: 10.1371/journal.pgen.1011838 (PMC12445474; doi:10.1371/journal.pgen.1011838)
Supplement: S4 Table — (XLSX) [file pgen.1011838.s016.xlsx]

## Sheet: S4_Table
S4_Table
Yeast Strains used in this study
		Yeast stains and their genotype	Mutants in respective background
		DDY1810	ipk2∆
		(Genotype:MATa; leu2Δ ura3-52 trp1Δ;)
		BY4741	kcs1∆
		(Genotype: MATa his3Δ1 leu2Δ0 met15Δ0 ura3Δ0)	vip1∆
		AH109
		(Genotype:MATa, trp1-901, leu2-3, 112, ura3-52, his3-200, gal4Δ, gal80Δ
