# Supplementary material for: Conservation of heat stress acclimation by the IPK2-type kinases that control the synthesis of the inositol pyrophosphate 4/6-InsP7 in land plants
Source: PLoS Genet. 2025 Sep 11;21(9):e1011838. doi: 10.1371/journal.pgen.1011838 (PMC12445474; doi:10.1371/journal.pgen.1011838)
Supplement: S5 Table — (XLSX) [file pgen.1011838.s017.xlsx]

## Sheet: S5_Table
S5_Table
Sequences used in Phylogenetic analysis
	>Arabidopsis thaliana inositol polyphosphate kinase 2 alpha NP_196354 MQLKVPEHQVAGHIAKDGKPGPLVDDKGRFFKPLQGDSRGEIEVKFYESFSSNTEVPEHIHRYFPVYHGTQAVEGSDGAA MMVLENLLAEYTKPSVMDVKMGSRTWYPDASEEYIQKCLKKDTGTTTVSSGFRISGFEVYDHKESSFWKPERKLLRGLDV DGARLTLRKFVSSNSLSDTGSKPDSAFASSVYGGSHGILTQLLELKTWFENQTLYHFNSCSILMVYENESILKGNDDDAR PQVKLVDFAHVLDGNGVIDHNFLGGLCSFINFIREILQSPDESADS
	>Arabidopsis thaliana inositol polyphosphate kinase 2 beta NP_001331991 MLKVPEHQVAGHIASDGKLGPLVDDQGRFFKPLQGDSRGEHEAKFYESFTSNMKVPDHIHRYFPVYHGTQLVEASDGSGK LPHLVLDDVVSGYANPSVMDVKIGSRTWYPDVSEEYFKKCIKKDRQTTTVSLGFRVSGFKIFDHQESSFWRAEKKLVLGY NADGARLALRKFVSSNSPADSNLTPNCAFASEVYGGCNGILAQLLELKDWFETQTLYHFNSCSILMIYENESILMQGGDD APAPRAQVKLVDFAHVLDGNGVIDHNFLGGLCSFIKFIKDILQSVEKHDETDTSLLENGR
	> Brachypodium distachyon XP_003575046 MSDLRPPEHQVAGHRAAVNKLGPLVDGAGLFYKPLQALDRGEQELAFYTAFSAHPAVPPRIRDTFFPRFH GTRRLPTAASPGESHPHLVLDDILDGLAAPSVTDIKIGACTWPPRAPEPYVAKCLAKDRATTSVLLGFRV SGIRVADAGGAVWRPDRSELKGTDIPGVRRFLRRFVSSVGGDGLDCALAAAVYGGEGGVLAQLRELKAWF EEQTLFHFYSASVLLSYDANAASLAGGSVGRAVRVKLVDFAHVVESEGVIDHNFLGGLCSLIKFIDDIVA EVSRTAPAGHS
	>Chlamydomonas reinhardtii XP_001694168 MAATVDVERPVDIGELDLRPCEHQAGGHFASEQGKAAGTFVDSSGKFYKAFQDDIRGGREAAVYELIFGD ADESVRKEDMEQLRRFVPKYFGTLVSDGKKLLALEDTCKAYTKPCVLDCKMGMTTIYDWAEDKYKTKNAG KDTATTQASLGYRVTGFKVWQQAKAEYFFADRHYGKKLTDGTMAAALATFANNGAIGPDAVYGGPNGAVA QIRALQSWFESQRSLVFFAASILVIYEGAATRPEDANVTIRFIDFAHTFPSKGQADANVTPAVKSLADLM EQVATGQAS
	>Chlorella variabilis XP_005843028 MSQVAGHLFEDGKAGSLIDDRGHFYKPLQRGPRGDRERAFYDVVDAMLHSEQAAAAELQRSAPVPVPNGG SVNSAVDTAALAEAALPWQQRRLRQLFPSFRGSLKERGPMAVMQRDELGLLSGRTMAKLGLLGSSPHRSS PPQQQQTAVAVAAAVSPEQQEVQQEQQGEAWQGEEVEEQELSAQYGQSPDSDCSEQTGQHLMENFHEGMA GGSYASPDAGVQLQGSPGAADVRGSEGGSTLAAALPQLSRPPPQQQQTSPGPSVEASCEHRHMIESPREA YTLPEHAQAAALLGQPAFDRGLSVGSNSRPPRSPFMSGLLHHSHPPGPQEQQRAAAAAVPSAGSVDGDSG ALAAALARM…
	> Glycine max inositol polyphosphate 6-/3-/5-kinase NP_001237451 MLKIPEHQVAGHKAKDGILGPLVDDFGKFYKPLQTNKDDDTRGSTELSFYTSLAAAAHDYSIRSFFPAFH GTRLLDASDGSGPHPHLVLEDLLCGYSKPSVMDVKIGSRTWHLGDSEDYICKCLKKDRESSSLPLGFRIS GVKDSISSWEPTRKSLQCLSAHGVALVLNKFVSSNNINHDDHHPDCAFATEVYGAVLERLQKLKDWFEVQ TVYHFYSCSVLVVYEKDLGKGKATNPLVKLVDFAHVVDGNGVIDHNFLGGLCSFIKFLKDILAVACLHK
	> Oryza sativa XP_015623153 MASDLRPPEHQVAGHRASADKLGPLVDGEGLFYKPLQAGERGEHEAAFYAAFTAHPAVPPRVRGAFFPRF HGTRFLPAPASPGGAPYPHIVLDDLLAGLPSPCVADVKIGACTWPPRSPDPYVAKCLAKDRETTSALLGF RVSGVRVVDARGGAVWRPDRSELKGIDAAGVRRVLRRYVSTGGGDGLDCALAAAVYGGEGGVLAQLRELK AWFEEQTLYHFYSASILFGYDANAAAAAAPGGGSGGVRVKLVDFAHVDDGDGVIDHNFLGGLCSLIKFIG DIVAEVTEKASSDHS
	>Physcomitrium patens XP_024385602 MAGMDSAVVGTNGNHLSGSSSSPLPPLVFKVADNQVAGHRFEEGRVGSLIDDSGRFYKPLQTGARGDKEVNFFKRFHSDV NVPSSVKSFFPNFFGTIEIDTPNGGGLVRHAVMENLTNGFQHPSVMDVKIGFRTWYLEAGPKYVEKCKLKDQETTSAALG IRVSGMMVYEANKGEAWKAGRDWCKYIKTEAVSEALVRFASSNPSAEKEYDGAFCKAVYGATLTELQKLKSWFEEQKSYH FHSASVLIVYEGKPSRTQTVSVRLVDFAHVVYDKNEIDDNFLSGLNALMKMLTEIIDSVGNVDTSASHK
	> Populus trichocarpa XP_002321769 MLKVPDHQVAGHQARNGQLGPLIDDSGRFYKPLQDDDRGSKEVAFYSSFSSNTRVPDHIRRLFPVFHGTQLLEASDGSGL RPHLVLEDVVSSRSHPSVMDIKIGSRTWYPEASEDYIQRCFKKDRETSSLSLGFRISGLQIYGNEESGFWKPERKLVQNL SAADVRVVLKNFVSSNLPVDPNSDPDCSFAASVYGGSTGILAQLLELKAWFEDQTMYHLNSCSVLLVYEKEKVLKGERSD AEVKLIDFAHVTEGKDIIDHNFLGGLCSLIKFISEILTSPDECTTKACLRDSERDKEILTSPDECTTKVCLQDSDKNTNY SENGTIEGM
	>Populus trichocarpa XP_002318190 MLKVPDHQVAGHKGGHGQPGPLIDDSGRFYKPLQDDDRGAIEAAFYTSFSSNTRVPDHIRRFFPVFHGTQLIEASDGSGQ RPHLVLEDVVSGRSHPSVMDVKIGSRTWYPEASEDYIQRCFEKDRKSSSLCLGFRISGLQLYGSEESELWKPERKLVQNL SADGVRVVLKNFVSSNSPIDPNLNPDCAFASSVYGGSSGILAQLLELKSWFEDQTIYHLNSCSVLMVYEKKKVLKGGSSD AEVKLIDFAHVTEGNGIIDHNFVGGLCSLIKFISEILTSPDECTTKVCLQNSDNKNEILTSSNECTTKVCL
	>Selaginella moellendorffii XP_024521079 MAAGLIASGLKPSSNQVAGHSFEEGHVGSLVDDSGWFYKPLQDGARGEREIEFYQQFWSDERVPDEIKEFFPKFRGSVLV DTANSPTPTRYAVLEDVTKSFDQPCIIDIKMGFQTWYPEAGEAYRKKCEIKDRESTTGTLGIRVSGMQVYDPSTRFKWKA DRNWCRKLDNHGVEYAIRRFVSTNPFDDENPNALLASKVYEAAKMELEKLTSWFEKQTFYHFFSSSVLIIYEDHGAASKV SVKLVDFAHVTYDHDTIDENYLAALKSLTSVLSMSP
	>Selaginella moellendorffii XP_024535228 MAAGLIASGLKPSSNQVAGHSFEEGHVGSLVDDSGWFYKPLQDGARGEYEIEFYQKFWSDERVPDEIKEFFPKFRGSVLV DTANSPTPTRYAVLEDVTKSFDQPCIIDIKMGFQTWYPEAGEAYRKKCEIKDRESTTGTLGIRVSGMQVYDPSTRSKWKA DRNWCRKLDNHGVEYAIRRFVSTNPFDDENPNALLASKVYEAAKMELEKLTSWFEKQTFYHFFSSSVLIIYEDHGAASKV SVKLVDFAHVTYDHDTIDENYLAALKSLTRVLSMSP
	>Sorghum bicolor XP_002452184 MISRFPNLLLKYCGAAASPRSHRFLHRQLSPPLALTMSDLRPPEHQVAGHRASANKLGPLVDGSGLFYKP LQAGDRGEQELAFYEAFSAHAAVPARIRDTFFPRFHGTRLLPTEARPGEPHPHLVLDDLLAGLEAPCVAD IKIGAVTWPPSSPEPYVAKCLAKDRGTTSVLLGFRVSGVRVVGPGGAVWRTERPEVKALDTAGVRRVLRR YVSSEGMDCALAAAVYGGKGGVLSQLRELKAWFEEQTLFHFYSASILLGYDASAAAATGGEGGVRVKLVD FAHVAEGDGVIDHNFLGGLCSLIKFISDIVPETPQTLPLGPS
	>Vitis vinifera XP_010663633 MLKVPDHQVAGHHARDGKLGPLIDDSGRFYKPLQGDERGSKEVAFYTSFSSNARIPDHIRRFFPIFYGTQ LLEASDGSGLYPHLVLQDVVSGCHNPCIIDVKIGSRTWYLQASEDYIQRSLKKDRETTTLSLGFRISGLQ IYDSKESGFWRPEKKLVLGFTADDVRVVLRKFVSSNSPTDSDSELDCSFASAVYGGSTGILAQLLELKAW FEDQTIFHFFSCSILIMYDKEAILKGMSSGAEIKLIDFAHVVEGEGVIDHNFLGGLCSLIKMISEILTSP DENPNITCLQDYEKNHSYLENGTTE
	>Volvox carteri f. nagariensis XP_002955428 MEILEASQVPDLKPCEHQAGGHFSVVQDDVRSGREASIYEAIFSDNDDGNVRREDMVAFRPLVPRYFGVI VDGDKKLLALEDTCRSYRRPCVLDAKMGLTTIYEWAEERYKAKNATKDLVTTQSTLGFRVTGFKVWQSDR EEYFVADRLYGKDLTAQTMPAAFAKFGSNAGGITPRDVYRGPHGAVAKIRALQSWFETQRSLLFFAASVL IVYEGAATRPEEVNVAVRFIDFAHTFPSGGKRDDNVLAGIKILADMLENVGSQAEAQGGMGES
	>Marchantia polymorpha PTQ30884 MTGEDQDEGRQVIGESGPTMSTDFETEVLKPAVHQVAGHGSKSSGRQGPVVDESGRRFFKPLHEGDERAD REIAFYDKIKHDDRIPAEVKAFFPAFYGTKFLPSVDGQGLVRHGVMENLTYGFKMPSVTDVKIGYRTWYP EATEAYIQKAKKKDKMTTSGAIGIRISGLQVYEASTGSVWKPDRDWCRDMSAEMVQPTLERFVSSNPSLE TFDAAFAAAVYGGPHGVLAKLRQLEEWFSTQTAYHFTSSSVLIIYESPSTTAGDGAADDQINVSVKLVDF AHTVDSNTVDDNFLTGLKALMSILWTILEEHVARRSRMS
