# Supplementary material for: Conservation of heat stress acclimation by the IPK2-type kinases that control the synthesis of the inositol pyrophosphate 4/6-InsP7 in land plants
Source: PLoS Genet. 2025 Sep 11;21(9):e1011838. doi: 10.1371/journal.pgen.1011838 (PMC12445474; doi:10.1371/journal.pgen.1011838)
Supplement: S6 Table — (XLSX) [file pgen.1011838.s018.xlsx]

## Sheet: S6_Table
S6_Table
MS parameters for MRM transitions
		Molecular name	Precursor Ion	Product Ion	dwell	Fragmentor (V)	Collision Energy (V)	Cell Accelerator Voltage	Polarity
		[13C6] InsP8	411.9	362.8	80	166	9	1	Negative
		InsP8	408.9	359.8	80	166	9	1	Negative
		[13C6] InsP7	371.9	322.9	80	166	9	3	Negative
		[18O2] 4-InsP7	370.9	319.9	80	166	9	3	Negative
		InsP7	368.9	319.9	80	166	9	3	Negative
		[13C6] InsP6	331.9	79.1	80	166	53	4	Negative
		InsP6	328.9	79.1	80	166	53	4	Negative
		[13C6] InsP5	292	504.9	80	166	9	3	Negative
		InsP5	289	498.9	80	166	9	3	Negative
		InsP4	249	418.9	80	166	5	1	Negative
		InsP3	418.9	320.8	80	166	17	4	Negative
