# Supplementary material for: Conservation of heat stress acclimation by the IPK2-type kinases that control the synthesis of the inositol pyrophosphate 4/6-InsP7 in land plants
Source: PLoS Genet. 2025 Sep 11;21(9):e1011838. doi: 10.1371/journal.pgen.1011838 (PMC12445474; doi:10.1371/journal.pgen.1011838)
Supplement: S7 Table — (XLSX) [file pgen.1011838.s019.xlsx]

## Sheet: Fig 1A,1H and 1I
Statistical data of Fig. 1A
	Statistical results
	One-way ANOVA
	Tukey's multiple comparisons test	Mean Diff.	95% CI of diff.	Significant?	Summary	Adjusted P Value
	5-InsP7 vs. 4/6-InsP7	-0.9287	-1.269 to -0.5887	Yes	****	< 0.0001
Tak-1	5-InsP7 vs. 1/3-InsP7	0.1925	-0.1475 to 0.5325	No	ns	0.3206
	4/6-InsP7 vs. 1/3-InsP7	1.121	0.7812 to 1.461	Yes	****	< 0.0001
	5-InsP7 vs. 4/6-InsP7	-1.976	-3.402 to -0.5510	Yes	**	0.0079
Tak-2	5-InsP7 vs. 1/3-InsP7	0.3799	-1.045 to 1.805	No	ns	0.7617
	4/6-InsP7 vs. 1/3-InsP7	2.356	0.9309 to 3.782	Yes	**	0.0023
	5-InsP7 vs. 4/6-InsP7	-1.842	-3.219 to -0.4655	Yes	*	0.0117
Nephrolepis sp	5-InsP7 vs. 1/3-InsP7	2.166	0.7895 to 3.543	Yes	**	0.0044
	4/6-InsP7 vs. 1/3-InsP7	4.009	2.632 to 5.386	Yes	****	< 0.0001
	5-InsP7 vs. 4/6-InsP7	-1.661	-2.523 to -0.7991	Yes	***	0.0007
Dryopteris sp	5-InsP7 vs. 1/3-InsP7	0.7711	-0.09077 to 1.633	No	ns	0.0814
	4/6-InsP7 vs. 1/3-InsP7	2.432	1.570 to 3.294	Yes	****	< 0.0001
	5-InsP7 vs. 4/6-InsP7	-0.296	-0.4217 to -0.1704	Yes	***	0.0001
Col-0	5-InsP7 vs. 1/3-InsP7	0.1305	0.004827 to 0.2562	Yes	*	0.0417
	4/6-InsP7 vs. 1/3-InsP7	0.4266	0.3009 to 0.5523	Yes	****	< 0.0001
Statistical data of Fig. 1H
	One-way ANOVA
	Dunnett's multiple comparisons test	Mean Diff.	95% CI of diff.	Significant?	Summary	Adjusted P Value
CE-MS analysis of AtIPK2α in vitro kinase reactions
	InsP6+Buffer vs. InsP6+AtIPK2	-40.94	-48.99 to -32.90	Yes	****	< 0.0001
	InsP6+Buffer vs. InsP6+AtIPK2 D98A	-1.153	-9.196 to 6.889	No	ns	0.8873
Statistical data of Fig. 1I
	Unpaired t test
4/6-InsP7	InsP6+Buffer vs. InsP6+AtIPK2β		Significantly different? (P < 0.05)	Yes	****	0.0001
4/6,5-InsP8	InsP6+Buffer vs. InsP6+AtIPK2β		Significantly different? (P < 0.05)	Yes	***	0.0002

## Sheet: Fig 2A and 2D
Statistical Data of Fig. 2A
		Statistical result
	Dunnett's multiple comparisons test	Mean Diff.	95% CI of diff.	Significant?	Summary	Adjusted P Value
	One-way ANOVA
InsP3	Col-0 vs. atipk2a	-0.004693	-0.1163 to 0.1069	No	ns	0.9912
	Col-0 vs. atipk2ß	0.07095	-0.04064 to 0.1825	No	ns	0.2197
InsP4	Col-0 vs. atipk2a	-0.00337	-0.07482 to 0.06808	No	ns	0.9889
	Col-0 vs. atipk2ß	-0.001755	-0.07320 to 0.06969	No	ns	0.997
InsP5	Col-0 vs. atipk2a	-2.172	-3.492 to -0.8530	Yes	**	0.0037
	Col-0 vs. atipk2ß	-0.953	-2.272 to 0.3663	No	ns	0.1567
InsP6	Col-0 vs. atipk2a	-2.009	-7.964 to 3.945	No	ns	0.5997
	Col-0 vs. atipk2ß	-2.891	-8.845 to 3.064	No	ns	0.3792
5-InsP7	Col-0 vs. atipk2a	-0.006695	-0.01934 to 0.005955	No	ns	0.3256
	Col-0 vs. atipk2ß	-0.005566	-0.01822 to 0.007084	No	ns	0.4409
4/6-InsP7	Col-0 vs. atipk2a	-0.03693	-0.1292 to 0.05530	No	ns	0.4994
	Col-0 vs. atipk2ß	-0.01954	-0.1118 to 0.07269	No	ns	0.8069
1/3-InsP7	Col-0 vs. atipk2a	-0.001988	-0.007273 to 0.003298	No	ns	0.5373
	Col-0 vs. atipk2ß	-0.002281	-0.007567 to 0.003004	No	ns	0.453
1/3,5-InsP8	Col-0 vs. atipk2a	-0.002582	-0.006274 to 0.001111	No	ns	0.1718
	Col-0 vs. atipk2ß	-0.0008638	-0.004556 to 0.002829	No	ns	0.7718
Statistical Data of Fig. 2D
	Dunnett's multiple comparisons test	Mean Diff.	95% CI of diff.	Significant?	Summary	Adjusted P Value
	One-way ANOVA
InsP3-1+InsP3-2	Col-0 vs. #1	-0.6252	-2.339 to 1.088	No	ns	0.5129
	Col-0 vs. #2	-1.282	-2.995 to 0.4316	No	ns	0.1288
InsP4	Col-0 vs. #1	-0.9691	-1.532 to -0.4062	Yes	**	0.0047
	Col-0 vs. #2	-1.159	-1.722 to -0.5964	Yes	**	0.0019
InsP5	Col-0 vs. #1	-6.679	-14.97 to 1.612	No	ns	0.1035
	Col-0 vs. #2	-4.898	-13.19 to 3.393	No	ns	0.2333
InsP6	Col-0 vs. #1	10.23	-5.513 to 25.97	No	ns	0.1871
	Col-0 vs. #2	2.914	-12.83 to 18.65	No	ns	0.8229
5-InsP7	Col-0 vs. #1	-0.1145	-0.1920 to -0.03700	Yes	**	0.0098
	Col-0 vs. #2	0.03614	-0.04135 to 0.1136	No	ns	0.366
4/6-InsP7	Col-0 vs. #1	0.2147	0.1662 to 0.2632	Yes	****	< 0.0001
	Col-0 vs. #2	0.1521	0.1036 to 0.2006	Yes	***	0.0002
1/3-InsP7	Col-0 vs. #1	-0.01201	-0.04588 to 0.02186	No	ns	0.5297
	Col-0 vs. #2	-0.01511	-0.04898 to 0.01876	No	ns	0.3926

## Sheet: Fig. 3A and 3B
Statistical data of Fig. 3A
	Statistical results
	two-way ANOVA
	Tukey's multiple comparisons test	Mean Diff.	95% CI of diff.	Significant?	Summary	Adjusted P Value
InsP3-1+InsP3-2	Control :Col-0 vs. HS:Col-0	-0.2331	-2.356 to 1.890	No	ns	0.9989
	Control :#1 vs. HS:#1	-1.331	-3.454 to 0.7926	No	ns	0.346
	Control :#2 vs. HS:#2	-0.2748	-2.398 to 1.848	No	ns	0.9975
InsP4	Control :Col-0 vs. HS:Col-0	0.1863	-0.8813 to 1.254	No	ns	0.9901
	Control :#1 vs. HS:#1	-0.5274	-1.595 to 0.5403	No	ns	0.5795
	Control :#2 vs. HS:#2	0.5825	-0.4852 to 1.650	No	ns	0.4823
InsP5	Control :Col-0 vs. HS:Col-0	1.638	-5.918 to 9.195	No	ns	0.9744
	Control :#1 vs. HS:#1	1.76	-5.797 to 9.316	No	ns	0.9655
	Control :#2 vs. HS:#2	0.4528	-7.103 to 8.009	No	ns	> 0.9999
InsP6	Control :Col-0 vs. HS:Col-0	4.961	-14.82 to 24.74	No	ns	0.9532
	Control :#1 vs. HS:#1	10.25	-9.533 to 30.03	No	ns	0.5335
	Control :#2 vs. HS:#2	11.28	-8.499 to 31.06	No	ns	0.4382
5-InsP7	Control :Col-0 vs. HS:Col-0	-0.03186	-0.1129 to 0.04914	No	ns	0.769
	Control :#1 vs. HS:#1	0.09272	0.01173 to 0.1737	Yes	*	0.022
	Control :#2 vs. HS:#2	0.01638	-0.06462 to 0.09737	No	ns	0.981
4/6-InsP7	Control :Col-0 vs. HS:Col-0	0.2299	0.1660 to 0.2938	Yes	****	< 0.0001
	Control :#1 vs. HS:#1	0.2103	0.1465 to 0.2742	Yes	****	< 0.0001
	Control :#2 vs. HS:#2	0.2708	0.2070 to 0.3347	Yes	****	< 0.0001
1/3-InsP7	Control :Col-0 vs. HS:Col-0	-0.007055	-0.04129 to 0.02718	No	ns	0.9794
	Control :#1 vs. HS:#1	0.02484	-0.009391 to 0.05907	No	ns	0.2178
	Control :#2 vs. HS:#2	0.03103	-0.003206 to 0.06526	No	ns	0.0842
Statistical data of Fig. 3B
	Statistical results
	two-way ANOVA
	Tukey's multiple comparisons test	Mean Diff.	95% CI of diff.	Significant?	Summary	Adjusted P Value
	Control :Col-0 vs. Control :#1	37.08	26.05 to 48.12	Yes	****	< 0.0001
	Control :Col-0 vs. Control :#2	26.27	15.24 to 37.30	Yes	****	< 0.0001
	HS:Col-0 vs. HS:#1	33.71	22.68 to 44.74	Yes	****	< 0.0001
	HS:Col-0 vs. HS:#2	33.34	22.31 to 44.37	Yes	****	< 0.0001
Statistical data of Figure 2D
	Dunnett's multiple comparisons test	Mean Diff.	95% CI of diff.	Significant?	Summary	Adjusted P Value
	Col-0 vs. atipk2βatipk2αkd#1	0.2147	0.1671 to 0.2623	Yes	****	< 0.0001
	Col-0 vs. atipk2βatipk2αkd#2	0.1521	0.1045 to 0.1997	Yes	****	< 0.0001
Statistical data of Figure 2F
	Col-0 vs. atipk2βatipk2αkd#1	0.1952	0.1476 to 0.2428	Yes	****	< 0.0001
	Col-0 vs.atipk2βatipk2αkd #2	0.1931	0.1455 to 0.2406	Yes	****	< 0.0001

## Sheet: Fig. 4B, 4E, 4G, 4J, 4L
Statistical data of Fig. 4B
	Statistical results
	Two-way ANOVA
	Tukey's multiple comparisons test	Mean Diff.	95% CI of diff.	Significant?	Summary	Adjusted P Value
	Col-0 :Control vs. atipk2b-/-:Control	-1.211	-2.481 to 0.06024	No	ns	0.0779
	Col-0 :Control vs. atipk2a-/-:Control	0.5744	-0.6561 to 1.805	No	ns	0.9248
	Col-0 :Control vs. #1:Control	0.7124	-0.5584 to 1.983	No	ns	0.7827
	Col-0 :Control vs. #2:Control	0.3695	-0.8610 to 1.600	No	ns	0.9976
	Col-0 :Control vs. #3:Control	0.5721	-0.6774 to 1.822	No	ns	0.9337
	Col-0:control vs. Col-0:heat shock	-4.563	-5.893 to -3.234	Yes	****	< 0.0001
	atipk2ß:control vs. atipk2ß:heat shock	-2.779	-4.147 to -1.412	Yes	****	< 0.0001
	atipk2a:control vs. atipk2a:heat shock	-6.081	-7.383 to -4.779	Yes	****	< 0.0001
	#1:control vs. #1:heat shock	-2.732	-4.147 to -1.316	Yes	****	< 0.0001
	#2:control vs. #2:heat shock	-0.564	-1.842 to 0.7143	No	ns	0.9484
	#3:control vs. #3:heat shock	-0.2373	-1.558 to 1.083	No	ns	> 0.9999
Statistical data of Fig. 4E
	One-way ANOVA
	Dunnett's multiple comparisons test	Mean Diff.	95% CI of diff.	Significant?	Summary	Adjusted P Value
	Col-0 vs. atipk2b	-0.5556	-19.15 to 18.04	No	ns	0.9999
	Col-0 vs. atipk2a	0.7459	-17.85 to 19.34	No	ns	0.9998
	Col-0 vs. atipk2βatipk2αkd #1	76.34	57.74 to 94.93	Yes	****	< 0.0001
	Col-0 vs. atipk2βatipk2αkd #2	88.13	69.53 to 106.7	Yes	****	< 0.0001
	Col-0 vs. atipk2βatipk2αkd #3	96.67	78.07 to 115.3	Yes	****	< 0.0001
Statistical data of Fig. 4G
	Two-way ANOVA
	Tukey's multiple comparisons test	Mean Diff.	95% CI of diff.	Significant?
	Col-0 :Control vs. Col-0 :hs	-4.342	-5.371 to -3.314	Yes	****	< 0.0001
	Control :#2 vs. Heat shock:#2	-0.7141	-1.743 to 0.3147	No	ns	0.4386
	Control :IPK2b_1 vs. Heat shock:IPK2b_1	-3.029	-4.055 to -2.003	Yes	****	< 0.0001
	Control :AtIPK2b_2 vs. Heat shock:AtIPK2b_2	-4.286	-5.295 to -3.277	Yes	****	< 0.0001
	Control :AtIPK2b_3 vs. Heat shock:AtIPK2b_3	-3.626	-4.734 to -2.517	Yes	****	< 0.0001
	Col-0 :Control vs. #2:Control	-0.1553	-1.184 to 0.8734	No	ns	> 0.9999
	Col-0 :Control vs. ipk2b 1:Control	-0.1521	-1.161 to 0.8567	No	ns	> 0.9999
	Col-0 :Control vs. ipk2b 2:Control	0.04533	-0.9459 to 1.037	No	ns	> 0.9999
Statistical data of Fig. 4J
	One-way ANOVA
	Dunnett's multiple comparisons test	Mean Diff.	95% CI of diff.	Significant?	Summary	Adjusted P Value
	Col-0 vs.atipk2βatipk2αkd #2	64.05	48.47 to 79.62	Yes	****	< 0.0001
	Col-0 vs. AtIPK2b_1 comple.	16.79	1.214 to 32.37	Yes	*	0.0346
	Col-0 vs. AtIPK2b_2	2.927	-12.65 to 18.50	No	ns	0.9493
	Col-0 vs. AtIPK2b_3	5.807	-9.769 to 21.38	No	ns	0.6693
Statistical data of Fig. 4L
	Two-way ANOVA
	Tukey's multiple comparisons test	Mean Diff.	95% CI of diff.	Significant?	Summary	Adjusted P Value
	Control :Col-0 vs. Control :#3	-0.1995	-1.183 to 0.7842	No	ns
	Control :Col-0 vs. Control :#8	0.003509	-1.004 to 1.011	No	ns
	Control :Col-0 vs. Control :#9	-0.1243	-1.108 to 0.8594	No	ns
	Control :Col-0 vs. heat stress:Col-0	-3.72	-4.674 to -2.765	Yes	****	< 0.0001
	Control :#3 vs. heat stress:#3	-5.423	-6.393 to -4.454	Yes	****	< 0.0001
	Control :#8 vs. heat stress:#8	-5.244	-6.177 to -4.312	Yes	****	< 0.0001
	Control :#9 vs. heat stress:#9	-5.273	-6.197 to -4.348	Yes	****	< 0.0001

## Sheet: Fig. 5E
Statistical data of Fig. 5E
		Mean Diff.	95% CI of diff.	Significant?
	InsP6+Buffer vs. InsP6_MpIPMK_WT	-25.94	-34.38 to -17.50	Yes
	InsP6+Buffer vs. InsP6_MpIPMK D130AK132A	0.485	-7.952 to 8.922	No

## Sheet: Fig. 6G
Data Set 7 (Figure 6)
Statistical data of Figure 6C
	Statistical result
	One-way ANOVA
	Dunnett's multiple comparisons test	Mean Diff.	95% CI of diff.	Significant?	Summary	Adjusted P Value
	WT vs. Mpipmk1-2	0.57	0.04688 to 1.093	Yes	*	0.0361
	WT vs. Mpipmk1-7	0.5453	0.02221 to 1.068	Yes	*	0.0428
Statistical data of Figure 6D
	Dunnett's multiple comparisons test	Mean Diff.	95% CI of diff.	Significant?	Summary	Adjusted P Value
	Control vs. 30 min	-0.4845	-1.088 to 0.1191	No	ns	0.1046
	Control vs. 180 min	-0.8029	-1.407 to -0.1992	Yes	*	0.0158
Statistical data of Fig. 6G
	Statistical result
	One-way ANOVA
	Tukey's multiple comparisons test	Mean Diff.	95% CI of diff.	Significant?	Summary	Adjusted P Value
	Control :WT vs. Control :Mpipmk1.2	-0.0008846	-0.007286 to 0.005517	No	ns	0.9987
	Control :WT vs. Control :Mpipmk1.7 line	0.0001923	-0.006209 to 0.006594	No	ns	> 0.9999
	Control :WT vs. HS:WT	-0.01505	-0.02151 to -0.008581	Yes	****	< 0.0001
	Control :Mpipmk1.2 vs. HS:Mpipmk1.2	-0.002569	-0.008855 to 0.003717	No	ns	0.846
	Control :Mpipmk1.7 line vs. HS:Mpipmk1.7 line	-0.004077	-0.01048 to 0.002324	No	ns	0.4444

## Sheet: Fig. 7B and7C
Statistical data of Fig. 7B
		Two-way ANOVA
		Tukey's multiple comparisons test	Mean Diff.	95% CI of diff.	Significant?	Summary	Adjusted P Value
		Col-0 :Control vs. #2:Control	-0.04147	-0.8762 to 0.7933	No	ns	> 0.9999
		Col-0 :Control vs. IPMK WT 1:Control	-0.1541	-0.9889 to 0.6806	No	ns	0.9992
		Col-0 :Control vs. IPMK WT 2:Control	0.008526	-0.8262 to 0.8433	No	ns	> 0.9999
		Col-0:22 vs. Col-0:28	-0.2306	-0.3080 to -0.1532	Yes	****	< 0.0001
		#2:22 vs. #2:28	-0.0422	-0.1304 to 0.04605	No	ns	0.8185
		IPMK WT 1:22 vs. IPMK WT 1:28	-0.2644	-0.3542 to -0.1746	Yes	****	< 0.0001
		IPMK WT 2:22 vs. IPMK WT 2:28	-0.2739	-0.3698 to -0.1780	Yes	****	< 0.0001
Statistical data of Fig. 7C
		One-way ANOVA
		Dunnett's multiple comparisons test	Mean Diff.	95% CI of diff.	Significant?	Summary	Adjusted P Value	A-?
		Col-0 vs. #2	73.24	42.43 to 104.0	Yes	***	0.0004
		Col-0 vs. MpIPMK WT 1	17	-13.81 to 47.81	No	ns	0.323
		Col-0 vs. MpIPMK WT 1	18.11	-12.70 to 48.92	No	ns	0.281

## Sheet: Fig. 8A and 8B
Statistical data of Fig. 8A
		statistical result
		Two-way ANOVA
		Tukey's multiple comparisons test	Mean Diff.	95% CI of diff.	Significant?	Summary	Adjusted P Value
	AtHSP70	Control :Col-0 vs. Control :#2	1.118	-14.74 to 16.98	No	ns	> 0.9999
		Control :Col-0 vs. Control :#3	1.145	-14.71 to 17.01	No	ns	0.9999
		HS:Col-0 vs. HS:#2	49.01	33.15 to 64.87	Yes	****	< 0.0001
		HS:Col-0 vs. HS:#3	51.43	35.58 to 67.29	Yes	****	< 0.0001
	AtHSP22	Control :Col-0 vs. Control :#2	0.9702	-1472 to 1474	No	ns	> 0.9999
		Control :Col-0 vs. Control :#3	0.9145	-1552 to 1554	No	ns	> 0.9999
		HS:Col-0 vs. HS:#2	6579	5106 to 8052	Yes	****	< 0.0001
		HS:Col-0 vs. HS:#3	5837	4285 to 7390	Yes	****	< 0.0001
	AtHSP101	Control :Col-0 vs. Control :#2	0.9282	-493.0 to 494.9	No	ns	> 0.9999
		Control :Col-0 vs. Control :#3	1.157	-492.8 to 495.1	No	ns	> 0.9999
		HS:Col-0 vs. HS:#2	1361	866.9 to 1855	Yes	****	< 0.0001
		HS:Col-0 vs. HS:#3	1413	919.4 to 1907	Yes	****	< 0.0001
	AtHSP17.6	Control :Col-0 vs. Control :#2	1.015	-342.4 to 344.5	No	ns	> 0.9999
		Control :Col-0 vs. Control :#3	1.144	-342.3 to 344.6	No	ns	> 0.9999
		HS:Col-0 vs. HS:#2	1090	747.0 to 1434	Yes	****	< 0.0001
		HS:Col-0 vs. HS:#3	1024	680.9 to 1368	Yes	****	< 0.0001
	AtHSP17.4	Control :Col-0 vs. Control :#2	0.9025	-131.2 to 133.0	No	ns	> 0.9999
		Control :Col-0 vs. Control :#3	1.169	-131.0 to 133.3	No	ns	> 0.9999
		HS:Col-0 vs. HS:#2	479.8	347.6 to 611.9	Yes	****	< 0.0001
		HS:Col-0 vs. HS:#3	524.4	392.3 to 656.6	Yes	****	< 0.0001
	AtHSP18.1	Control :Col-0 vs. Control :#2	0.4647	-7505 to 7505	No	ns	> 0.9999
		Control :Col-0 vs. Control :#3	0.1107	-7505 to 7505	No	ns	> 0.9999
		HS:Col-0 vs. HS:#2	19728	12223 to 27233	Yes	****	< 0.0001
		HS:Col-0 vs. HS:#3	20210	12705 to 27715	Yes	****	< 0.0001
	AtHSFA2	Control :Col-0 vs. Control :#2	0.4282	-1.014 to 1.870	No	ns	0.9295
		Control :Col-0 vs. Control :#3	-0.2265	-1.668 to 1.215	No	ns	0.9956
		heat stress:Col-0 vs. heat stress:#2	1.597	0.1555 to 3.039	Yes	*	0.025
		heat stress:Col-0 vs. heat stress:#3	1.661	0.2193 to 3.103	Yes	*	0.0187
Statistical data of Fig. 8B Right Panel
		One-way ANOVA
		Tukey's multiple comparisons test	Mean Diff.	95% CI of diff.	Significant?	Summary	Adjusted P Value
		Promoter alone vs. HSFA1b	-0.09843	-0.1134 to -0.08344	Yes	****	< 0.0001
		Promoter alone vs. IPK2a WT + HSFA1b	-0.1808	-0.1958 to -0.1658	Yes	****	< 0.0001
		Promoter alone vs. IPK2a KA+ HSFA1b	-0.1006	-0.1156 to -0.08557	Yes	****	< 0.0001
		Promoter alone vs. IPK2a	-0.0008043	-0.01580 to 0.01419	No	ns	0.9997

## Sheet: S2J and S2K Fig. 
Statistical data of S2J Fig.
	Statistical result
	One-way ANOVA
	Dunnett's multiple comparisons test	Mean Diff.	95% CI of diff.	Significant?	Summary	Adjusted P Value
1/3-InsP7	InsP+Buffer vs. InsP6+AtIPK2	-11.93	-18.48 to -5.384	Yes	**	0.0036
	InsP+Buffer vs. InsP6+AtIPK2 D98A	-0.7333	-7.283 to 5.816	No	ns	0.9288
Statistical data of S2K Fig.
	Statistical result
	One-way ANOVA
	Dunnett's multiple comparisons test	Mean Diff.	95% CI of diff.	Significant?	Summary	Adjusted P Value
4/6-InsP7	IP6 vs. IPK2ß	-10.94	-12.34 to -9.528	Yes	****	< 0.0001
	IP6 vs. DA	0.1704	-1.237 to 1.578	No	ns	0.9302
5-InsP7	IP6 vs. IPK2ß	-4.012	-4.674 to -3.351	Yes	****	< 0.0001
	IP6 vs. DA	-0.7518	-1.414 to -0.09005	Yes	*	0.0283
1/3-InsP7	IP6 vs. IPK2ß	-5.009	-6.385 to -3.634	Yes	****	< 0.0001
	IP6 vs. DA	-0.09853	-1.474 to 1.277	No	ns	0.9747

## Sheet: S3B and S3C Fig. 
Statistical data of S4B Fig.
			AtIPK2α expression
			Unpaired t test
			P value	0.0187
			P value summary	*
			Significantly different? (P < 0.05)	Yes
			One- or two-tailed P value?	Two-tailed
			AtIPK2β expression
			Unpaired t test
			P value	0.0008
			P value summary	***
			Significantly different? (P < 0.05)	Yes
			One- or two-tailed P value?	Two-tailed
Statistical data of S4C Fig.
			Dunnett's multiple comparisons test	Mean Diff.	95% CI of diff.	Significant?	Summary	Adjusted P Value
		4/6-InsP7	Col-0 vs. kd#2	67.5	50.40 to 84.60	Yes	****	< 0.0001
			Col-0 vs. kd#3	50.8	33.70 to 67.90	Yes	****	< 0.0001
		5-InsP7	Col-0 vs. kd#2	17.55	-38.52 to 73.62	No	ns	0.6403
			Col-0 vs. kd#3	47.66	-8.406 to 103.7	No	ns	0.0933
		1/3-InsP7	Col-0 vs. kd#2	-28.6	-61.63 to 4.429	No	ns	0.0874
			Col-0 vs. kd#3	-10.53	-43.56 to 22.50	No	ns	0.6305

[truncated: 3 more sheets: S8C Fig. , S9C Fig. , S10C Fig. ]
