# Supplementary material for: Conservation of heat stress acclimation by the IPK2-type kinases that control the synthesis of the inositol pyrophosphate 4/6-InsP7 in land plants
Source: PLoS Genet. 2025 Sep 11;21(9):e1011838. doi: 10.1371/journal.pgen.1011838 (PMC12445474; doi:10.1371/journal.pgen.1011838)
Supplement: S8 Table — (XLSX) [file pgen.1011838.s020.xlsx]

## Sheet: Fig. 1A, 1H and 1I
Raw data of Fig 1A							Values in pmol/mg
		Replicates		5-InsP7	4/6-InsP7	1/3-InsP7	InsP6	InsP5	InsP4	InsP3
	Marchantia	Tak-1		0.230264	1.09693	0.0688107	52.537	2.36183	0.431115	0.938389
		Tak-1		0.286346	1.48489	0.0682731	51.5893	2.80804	0.521579	0.924669
		Tak-1		0.434517	1.58621	0.13088	50.7177	3.32668	0.491081	1.02555
		Tak-1		0.205031	0.775193	0.0711088	104.054	2.32916	0.926464	1.8601
		Tak-1		0.192678	1.049	0.0471703	14.2015	2.10611	0.398551	1.04899
	Marchantia	Tak-2		0.488189	2.53152	0.10093	29.0498	2.28542	0.50193	0.972174
		Tak-2		0.862964	3.25948	0.344043	59.0935	3.01749	0.441229	0.832847
		Tak-2		0.829536	3.24288	0.416566	68.2763	3.52559	0.574328	0.978773
		Tak-2		0.784811	3.67971	0.224544	77.5166	4.40213	0.701424	1.10753
		Tak-2		0.0292193	0.162714	0.00915183	22.1956	1.88691	0.181281	0.256573
	Pteridophyta	Nephrolepis		2.93509	3.16887	0.161879	4.01992	0.135609	0.201901	0.220219
		Nephrolepis		2.66215	4.09794	0.152026	4.08615	0.20934	0.311146	0.46166
		Nephrolepis		1.94586	3.93891	0.247439	2.90809	0.179466	0.256074	0.414744
		Nephrolepis		2.08901	5.79588	0.405252	1.08499	0.300089	0.104379	0.148127
	Pteridophyta	Dryopteris		0.921797	2.14078	0.160605	61.2914	4.19573	2.60673	5.45321
		Dryopteris		0.664314	1.45335	0.104797	56.4804	3.77157	2.25924	6.09059
		Dryopteris		1.21033	3.41694	0.272772	72.5792	4.8509	2.94335	7.88323
		Dryopteris		1.05228	2.61038	0.175111	77.545	4.78352	3.11141	11.2132
		Dryopteris		0.941201	3.4737	0.220965	75.6592	4.97377	3.3325	8.86689
	Arabidopsis	Col-0		0.130423	0.332152	0.0448554	32.0153	3.04576	0.288452	0.651242
		Col-0		0.140545	0.555713	0.0283318	33.6588	3.03155	0.268773	0.5804
		Col-0		0.183094	0.490188	0.0389687	32.9417	2.82553	0.275865	0.645677
		Col-0		0.182275	0.336666	0.0175646	30.9023	3.36204	0.286962	0.56922
		Col-0		0.201213	0.603079	0.0552449	126.622	3.97374	1.39697	3.0644
Raw data of Fig. 1H
	InsP6+Buffer	InsP6+AtIPK2	InsP6+AtIPK2 D98A
	4.25	44.27	4.02
	9.92	44.3	8.01
	2.61	51.04	8.21
Raw data of Fig 1I
	4/6-InsP7			4/6,5-InsP8
	InsP6+buffer	InsP6+AtIPK2β		InsP6+buffer	AtIPK2β
	1.56035	9.91554		0	0.294648
	2.02845	9.32584		0	0.252156
	0.282779	8.30159		0	0.193276
	1.07733	7.96124		0	0.169779

## Sheet: Fig. 2A and 2D
Raw data of Fig. 2A
					pmol/mg
		InsP3				InsP4				InsP5
	Col-0	atipk2α	atipk2β		Col-0	atipk2α	atipk2β		Col-0	atipk2a	atipk2ß
	0.419875	0.348999	0.240813		0.160079	0.156153	0.107038		2.00069	4.87951	1.95717
	0.252815	0.318585	0.290569		0.068301	0.108671	0.124979		2.21098	4.02295	3.3502
	0.254707	0.256651	0.230765		0.078227	0.043651	0.119945		1.22269	3.03425	3.28347
	0.275904	0.297836	0.157346		0.120498	0.132112	0.082162		1.26371	3.45079	1.91941
		InsP6				5-InsP7				4/6-InsP7
	Col-0	atipk2a	atipk2ß		Col-0	atipk2a	atipk2ß		Col-0	atipk2a	atipk2ß
	17.1916	18.9962	19.4789		0.046261	0.040399	0.040534		0.195179	0.120779	0.117203
	12.3156	14.8422	18.2932		0.033741	0.04172	0.037683		0.072892	0.152901	0.187458
	10.5596	12.7625	16.7439		0.030966	0.032099	0.036782		0.108273	0.13655	0.180684
	13.2759	14.7795	10.3888		0.020777	0.044307	0.039011		0.115671	0.229497	0.084821
		1/3-InsP7				1/3,5-InsP8
	Col-0	atipk2α	atipk2β		Col-0	atipk2a	atipk2ß
	0.00792734	0.0114625	0.00999613		0	0	0
	0.00501287	0.00564277	0.0112702		0	0.00477	0
	0.00567513	0.0115704	0.0121761		0	0	0.003455
	0.0109015	0.00878958	0.00519914		0	0.005556	0
Raw data of Fig. 2D
							pmol/mg
			InsP3-1+InsP3-2				InsP4				InsP5				InsP6
		Col-0	#1	#2		Col-0	#1	#2		Col-0	#1	#2		Col-0	#1	#2
		1.51975	1.42872	3.33445		0.664623	1.69219	1.51774		6.61498	18.6864	14.5621		39.1107	25.0048	39.8691
		1.53697	1.62064	2.74791		0.843521	1.70356	1.9412		5.21902	9.87314	8.1108		34.409	25.7728	36.3344
		1.70309	3.58607	2.52269		0.792652	1.81248	2.32005		6.39775	9.70998	10.2541		48.7365	40.8005	37.3104
			5-InsP7				4/6-InsP7				1-InsP7
		Col-0	#1	#2		Col-0	#1	#2		Col-0	#1	#2
		0.108489	0.204795	0.0734342		0.604005	0.369504	0.408596		0.0328652	0.0429969	0.0733317
		0.108357	0.291493	0.071991		0.573823	0.340091	0.44106		0.038016	0.0531666	0.0537754
		0.121328	0.185325	0.0843429		0.560426	0.384521	0.432321		0.0624644	0.0732099	0.0515745

## Sheet: Fig. 3A and 3B
Raw data of Fig. 3A							control
							pmol/ mg
			InsP3-1+InsP3-2				InsP4				InsP5				InsP6
		Col-0	#1	#2		Col-0	#1	#2		Col-0	#1	#2		Col-0	#1	#2
		1.51975	1.42872	3.33445		0.664623	1.69219	1.51774		6.61498	18.6864	14.5621		39.1107	25.0048	39.8691
		1.53697	1.62064	2.74791		0.843521	1.70356	1.9412		5.21902	9.87314	8.1108		34.409	25.7728	36.3344
		1.70309	3.58607	2.52269		0.792652	1.81248	2.32005		6.39775	9.70998	10.2541		48.7365	40.8005	37.3104
			5-InsP7				4/6-InsP7				1-InsP7
		Col-0	#1	#2		Col-0	#1	#2		Col-0	#1	#2
		0.108489	0.204795	0.0734342		0.604005	0.369504	0.408596		0.0328652	0.0429969	0.0733317
		0.108357	0.291493	0.071991		0.573823	0.340091	0.44106		0.038016	0.0531666	0.0537754
		0.121328	0.185325	0.0843429		0.560426	0.384521	0.432321		0.0624644	0.0732099	0.0515745
							Heat stress
							pmol/ mg
			InsP3-1+InsP3-2				InsP4				InsP5				InsP6
		Col-0	#1	#2		Col-0	#1	#2		Col-0	#1	#2		Col-0	#1	#2
		1.29073	3.394	3.26359		0.620751	1.89922	1.87402		4.64608	9.32711	13.0674		41.9227	15.8481	29.7962
		1.69485	4.75484	3.63048		0.577343	3.09552	1.04763		3.78412	11.685	8.54098		28.6215	31.7581	29.6988
		2.47344	2.4782	2.53524		0.54367	1.79556	1.10997		4.88632	11.9786	9.96003		36.8297	13.2326	20.1801
			5-InsP7				4/6-InsP7				1-InsP7
		Col-0	#1	#2		Col-0	#1	#2		Col-0	#1	#2
		0.167646	0.120476	0.0565489		0.316765	0.143297	0.173248		0.0571702	0.024915	0.026613
		0.10031	0.159024	0.0633738		0.34697	0.180002	0.157712		0.0608137	0.0427489	0.0355218
		0.16579	0.123952	0.0607113		0.384874	0.139789	0.138496		0.0365245	0.0271901	0.0234706
Raw data of Fig. 3B
						pmol/mg
						control
			5-InsP7				4/6-InsP7				1-InsP7
		Col-0	#1	#2		Col-0	#1	#2		Col-0	#1	#2
		0.108489	0.204795	0.0734342		0.604005	0.369504	0.408596		0.0328652	0.0429969	0.0733317
		0.108357	0.291493	0.071991		0.573823	0.340091	0.44106		0.038016	0.0531666	0.0537754
		0.121328	0.185325	0.0843429		0.560426	0.384521	0.432321		0.0624644	0.0732099	0.0515745
						pmol/mg
						Heat stress
			5-InsP7				4/6-InsP7				1-InsP7
		Col-0	#1	#2		Col-0	#1	#2		Col-0	#1	#2
		0.167646	0.120476	0.0565489		0.316765	0.143297	0.173248		0.0571702	0.024915	0.026613
		0.10031	0.159024	0.0633738		0.34697	0.180002	0.157712		0.0608137	0.0427489	0.0355218
		0.16579	0.123952	0.0607113		0.384874	0.139789	0.138496		0.0365245	0.0271901	0.0234706

## Sheet: Fig. 4B, 4E, 4G, 4J and 4L
Raw data of Fig. 4B
		Control																				Heat stress
	Col-0	3.572	3.021	2.997	2.292	5.247	3.692	4.327	2.953	4.113	2.791	2.139	3.89	2.908	2.605	3.576	2.437	2.677			Col-0	7.952	9.08	7.428	8.742	7.078	8.091	6.666	5.802	6.575	6.988	7.975	10.71	8.476
	atipk2b-/-	2.342	3.771	4.658	4.809	4.886	4.1	4.592	5.719	5.97	3.693	5.768	4.914	3.079	4.84	3.756					atipk2b-/-	10.366	10.363	5.877	7.047	8.575	5.701	7.195	8.782	6.595	5.599	5.71	5.796	6.502
	atipk2a-/-	4.713	3.025	3.502	2.269	3.356	2.686	2.295	2.294	2.529	3.256	1.888	2.478	2.314	2.379	2.397	2.051	2.041			atipk2a-/-	7.691	9.389	10.595	9.854	8.879	8.749	7.825	11.115	9.463	10.101	6.896	6.503	6.917	8.604
	#1	2.16	4.112	2.459	2.282	2.89	1.916	1.98	1.88	2.555	3.696	2.533	3.028	1.82	2.206	2.535					#1	4.421	4.408	5.433	5.001	6.247	7.796	5.662	5.93	4.515	3.421	3.279	4.08	8.63
	#2	3.391	3.708	3.931	3.049	2.514	2.092	2.898	3.236	1.88	2.054	3.534	2.067	2.758	2.869	2.999	2.74	3.236			#2	5.994	6.797	3.782	2.697	3.623	2.71	2.899	2.604	3.382	2.659	3.485	2.487	3.19	2.199	3.148
	#3	2.297	2.407	2.249	2.638	3.398	3.235	3.006	2.445	1.88	3.371	2.682	2.71	2.478	2.964	2.78	2.294				#3	1.549	2.38	4.217	2.788	2.647	2.649	2.165	1.533	3.47	4.635	3.025	2.232	3.654	3.858
Raw data of Fig. 4E
					Control			Heat shock
				Total number of seedlings	Survived		Total number of seedlings	Survived
	replica 1	1	Col-0	23	23		20	18
		2	atipk2α-/-	21	21		26	24
		3	atipk2β-/-	25	25		24	22
		4	atipk2β-/-atipk2α kd. #1	25	25		26	1
		5	atipk2β-/-atipk2α kd. #2	29	29		25	2
		6	atipk2β-/-atipk2α kd. #3	27	27		19	0
	replica 2	1	Col-0	25	25		22	22
		2	atipk2α-/-	17	17		22	21
		3	atipk2β-/-	18	18		26	26
		4	atipk2β-/-atipk2α kd. #1	22	22		21	8
		5	atipk2β-/-atipk2α kd. #2	22	22		28	3
		6	atipk2β-/-atipk2α kd. #3	23	23		21	0
	replica 3	1	Col-0	21	21		19	19
		2	atipk2α-/-	18	18		24	24
		3	atipk2β-/-	25	25		23	23
		4	atipk2β-/-atipk2α kd. #1	22	22		21	4
		5	atipk2β-/-atipk2α kd. #2	22	22		29	2
		6	atipk2β-/-atipk2α kd. #3	19	19		27	0
Raw data of Fig. 4G
			Control																Heat stress
		Col-0	2.04	1.67	1.75	1.86	1.82	2.15	0.78	1.3	1.29	1.37	1.79	2.92	1.53	1.95	1.42		Col-0	8.1	7.55	6.98	7.41	4.98	6.04	5.65	6.16	5.87	5.46	3.28	6.49	4.7
		#2	1.98	1.43	1.5	1.69	1.36	1.82	1.95	2.28	1.94	2.01	2.45	1.92	1.91				#2	2.03	2.52	2.19	1.65	2.46	2.23	1.94	2.76	1.8	2.5	4.04	2.88	2.97	3.17	3.54
		ipk2b 1	2.02	2.03	1.97	1.6	1.68	1.83	1.45	1.53	1.76	1.92	1.04	2.04	2.58	2.61			ipk2b 1	3.59	6.19	5.62	5.52	3.98	4.43	4.04	5.19	3.72	4.93	5.12	6.29	5.04	4.81
		ipk2b 2	2.25	1.59	1.28	1.46	1.66	1.99	2.17	1.18	0.71	1.7	1.34	1.54	2.11	1.96	2.02		ipk2b 2	6.21	6.53	7.28	5.76	5.56	3.68	6	5.29	5.11	7.33	7.54	6.45	5.48	5.08
		ipk2b 3	2.36	2.58	2.14	2.42	2.13	1.67	1.67	1.09	2.08	2.19							ipk2b 3	5.79	5.96	6.25	6.66	5.26	4.43	4.7	5.15	6.81	5.37	5.31	9.79	3.36	5.4	4.64
Raw data of Fig. 4J
					Control at 22⁰C		Heat stress at 37⁰C
				Total number of seedlings	Survived		Total number of seedlings	Survived
		1	Col-0	33	33		38	32
		2	atipk2β-/-atipk2α kd. #2	27	27		38	9
		3	Compl. line 1	25	25		40	28
		4	Compl. line 2	40	40		39	29
		5	Compl. line 3	29	29		29	24
		1	Col-0	40	40		55	50
		2	atipk2β-/-atipk2α kd. #2	27	27		38	5
		3	Compl. line 1	33	33		48	37
		4	Compl. line 2	38	38		36	32
		5	Compl. line 3	43	43		45	35
		1	Col-0	34	34		44	37
		2	atipk2β-/-atipk2α kd. #2	39	39		43	13
		3	Compl. line 1	46	46		34	21
		4	Compl. line 2	38	38		39	34
		5	Compl. line 3	39	39		16	13
Raw data of Fig. 4L
		Col-0																									#3																						#8
	Control	1.41	1.35	1.71	1.67	1.79	1.67	1.49	1.98	0.96	1.75	1.66	1.54	1.67	1.59	1.71	1.97	1.23	1.77								1.51	1.69	1.42	1.21	1.93	2.36	1.41	1.9	1.65	1.51	2.25	2.04	1.91	1.46	1.88	1.77	1.96	1.53	1.99	1.72	2.83		1.05
	heat stress	7.63	4.15	3.93	5.18	8.36	4.96	3.48	4.03	3.27	3.62	5.58	6.28	5.67	5.44	4.38	4.29	3.57	5.53	6.23	7.57	5.96	6.17	7.3	5.25		8.07	8.36	8.46	8.15	8.04	8.55	7.88	8.17	8.03	6.61	7.32	6.79	5.16	7.7	6.35	7.06	6.92	4.73	5.01				6.15
[truncated: 47 more columns]

## Sheet: Fig. 5C and 5E
Raw data of Fig. 5C									Raw data of Fig. 5E
min
1	WT	ipk2:empty	ipk2: MpIPMK	ipk2: MpIPMK DM
2	16	11	21	18								InsP6+Buffer	InsP6_MpIPMK_WT	InsP6_MpIPMK D130AK132A
3	11	8	7	12								5.51	28.69	4.15
4	46	123	46	81								5.14	33.84	5.53
5	30	106676	274934	127171
6	157753	14798	38877	10497
7	161342	1307	4161	716
8	1378	519	827	184
9	440	191	519	135
10	561	121	433	122
11	398	128	377	108
12	429	93	322	95
13	652	125	410	146
14	6407	883	1964	901
15	37927	3400	7247	3215
16	2923	464	782	2521
17	364	66	230	92
18	268	219	228	135
19	221	401	2196	480
20	113	5014	257	4545
21	95	986	442	815
22	92	61	102	64
23	94	38	80	47
24	67	32	45	40
25	45	73	58	48
26	86	630	535	588
27	68	748	601	592
28	145	192	193	190
29	39	57	73	52
30	37	18	39	31
31	29	22	34	17
32	30	18	31	19
33	30	24	24	20
34	32	26	35	27
35	46	126	116	134
36	42	486	207	70
37	37	58	81	95
38	179	445	324	521
39	56	92	103	103
40	26	24	71	26
41	19	18	26	18
42	23	19	22	20
43	66	35	39	25
44	109	23	63	19
45	41	51	44	95
46	48	190	107	307
47	41	78	65	122
48	95	27	115	28
49	119	22	152	22
50	41	17	62	28
51	30	27	24	25
52	30	18	15	16
53	25	36	21	40
54	19	120	31	91
55	31	91	34	60
56	1623	47	757	40
57	2652	52	2313	40
58	1704	26	1184	32
59	420	17	316	21
60	195	16	147	14
61	100	25	87	22
62	77	66	52	49
63	74	47	56	39
64	102	114	121	22
65	103	17	49	45
66	50	13	38	14
67	34	9	20	12
68	28	11	18	10
69	32	19	30	14
70	73	11	64	17
71	81	11	74	17
72	48	10	189	11
73	38	54	25	11
74	23	9	21	17
	20	9	16	12

## Sheet: Fig. 6B, 6C, 6D and 6G
Raw data of Fig. 6B								Raw data of Fig. 6C							Raw data of Fig. 6D						Raw data of Fig. 6G
min	WT	Mpipmk1-2	Mpipmk1-7								conc. uM												Control					Heat stress
1	61	41	16						Name		4/6-InsP7	InsP6				Control	30 mins	3 hour				WT	Mpipmk1-2	Mpipmk1-7			WT	Mpipmk1-2	Mpipmk1-7
2	15	26	16						WT		5.04155	250.06				1.20207	1.23802	1.65674				0.036	0.02	0.028			0.057	0.036	0.02
3	134	90	15						WT		6.03317	255.856				0.861282	1.94018	1.92407				0.014	0.024	0.031			0.038	0.021	0.022
4	707110	615316	137						WT		4.6344	268.546				0.965884	1.30467	1.85711				0.015	0.029	0.016			0.015	0.015	0.02
5	412451	130231	738414						Mpipmk1-2		5.34979	348.828										0.024	0.029	0.034			0.023	0.017	0.026
6	24694	14188	101386						Mpipmk1-2		4.65283	285.03										0.024	0.024	0.016			0.044	0.022	0.02
7	1652	1771	9518						Mpipmk1-2		3.55867	290.627										0.01	0.018	0.017			0.05	0.03	0.043
8	788	1066	2315						Mpipmk1-7		3.92427	276.02										0.01	0.012	0.026			0.035	0.029	0.025
9	1754	555	1058						Mpipmk1-7		3.81028	244.293										0.024	0.017	0.019			0.054	0.009	0.018
10	1156	561	735						Mpipmk1-7		3.40518	229.776										0.016	0.035	0.016			0.033	0.02	0.032
11	469	565	613																			0.021	0.017	0.025			0.046	0.022	0.028
12	273	474	400																			0.034	0.022	0.018			0.038	0.013	0.017
13	330	510	499																			0.038	0.03	0.025			0.022	0.044	0.023
14	559	13477	18582																			0.018	0.028	0.023			0.04	0.026	0.022
15	945	6379	4175																			0.014	0.03	0.01			0.025	0.025	0.036
16	1117	763	819																			0.021	0.017	0.017			0.023	0.029	0.019
17	6020	5663	5691																			0.009	0.02	0.023			0.025	0.025	0.031
18	850	1783	2280																			0.015	0.014	0.01			0.033	0.029	0.028
19	438	665	485																			0.021	0.014	0.015			0.025	0.02	0.019
20	261	240	136																			0.015	0.016	0.022			0.05	0.015	0.02
21	191	195	134																			0.023	0.022	0.017			0.028	0.023	0.03
22	133	153	93																			0.028	0.016	0.011			0.026	0.023	0.019
23	142	141	119																			0.019	0.011	0.028			0.04	0.017	0.017
24	274	478	315																			0.027	0.01	0.021			0.02	0.03	0.017
25	270	351	426																			0.016	0.03	0.028			0.045	0.024	0.016
26	105	112	104																			0.014	0.023	0.008			0.045	0.025	0.028
27	234	203	248																			0.018	0.019	0.015				0.03	0.029
28	63	54	54																									0.018
29	57	39	47																									0.024
30	36	42	40
31	41	43	62
32	27	54	37
33	222	228	476
34	588	479	779
35	104	93	81
36	78	93	139
37	94	90	88
38	58	33	36
39	28	26	33
40	24	35	41
41	49	53	89
42	124	135	185
43	69	66	105
44	130	136	217
45	287	397	537
46	166	259	265
47	113	117	120
48	54	59	47
49	50	45	37
50	36	39	34
51	34	34	29
52	1689	1138	7692
53	33454	31744	50703
54	39942	38429	47279
55	12515	13122	13241
56	2630	2870	2142
57	1074	942	719
58	495	567	292
59	268	316	158
60	269	193	271
61	1011	886	1553
62	1247	1092	1678
63	539	682	847
64	235	262	292
65	118	137	142
66	84	68	102
67	66	87	100
68	71	84	128
69	58	80	129
70	48	74	101
71	51	69	95
72	40	46	76
73	28	27	38
74	21	23	41
75	18	20	31
76	27	24	61
77	23	15	31
78	14	24	23
79	18	23	24
80	13	11	24

## Sheet: Fig. 7B and 7C
Raw data of Fig. 7B
		Control																					Heat stress
	Col-0	0.97	1.08	2.19	1.45	2.2	1.01	2.49	1.51	2.01	1.91	2.16	1.39	1.81	1.6	1.85	1.45	1.14	2.78	1.69			4.85	4.22	4.97	3.49	3.11	4.91	3.03	4.25	1.86	6.22	4.92	4.36	4.75	4.77	4.07	2.34	3.94	3.61	2.46	4.4
	#2	2.06	1.37	1.51	1.48	1.46	1.26	2.44	1.04	1.1	1.79	2.07	2.43	2.26	2.16	2							1.76	2.7	2	1.65	2.37	6.04	1.13	0.52	1.97	1.32	2.45	4.01	2.03	1.1	1.71
	IPMK WT 1	1.71	1.47	1.41	1.9	2.08	2.08	1.8	1.99	2.32	2.1	2.1	2.08	1.83	2.09	1.16							5.16	3.7	3.52	3.96	3.72	4.7	5.6	4.61	4.83	4.18	3.97	5.91	5.18	4.22
	IPMK WT 2	2.68	1.57	1.24	1.44	1.32	1.49	1.73	1.41	1.24	1.65	1.59	2.02	2.22	2.3	1.78							5.24	4.56	4.52	3.36	4.15	4.29	5.91	4.49	4.92	3.99	3.53
Raw data of Fig. 7C
			Control at 22⁰C			Heat stress at 37⁰C
			Total number of seedlings	Survived		Total number of seedlings	Survived
	Col-0		30	30		43	42
	atipk2β-/-atipk2α kd. #2		35	35		33	15
	Compl. line 1		35	35		40	30
	Compl. line 2		25	25		30	23
	Col-0		28	28		30	30
	atipk2β-/-atipk2α kd. #2		30	30		40	5
	Compl. line 1		30	30		40	30
	Compl. line 2		30	30		30	23
	Col-0		30	30		30	24
	atipk2β-/-atipk2α kd. #2		30	30		30	0
	Compl. line 1		30	30		30	23
	Compl. line 2		30	30		30	21

## Sheet: Fig. 8A and 8B
Raw data of Fig. 8A
		AtHSP70
			Col-0					atipk2β-/-atipk2α kd#2					atipk2β-/-atipk2α kd#3
		Control	0.889812	0.926448	2.33099	0.82909		0.263869	0.003967	0.113243	0.121316		0.193418	0.068942	0.128989	0.004192
		Heat stress	64.3473	68.7194	67.6499	63.3897		24.3708	0.454109	6.4466	36.8094		10.4421	19.2154	15.8857	12.8233
		AtHSP22
			Col-0					atipk2β-/-atipk2α kd#2					atipk2β-/-atipk2α kd#3
		Control	0.488329	0.988003	2.23855	1.16669		0.873902	0.107216	0.121093	0.101932		0.175453	0.086613	0.264342	0.697034
		Heat stress	7218.53	5848.62	8444.15	8421.87		1148.8	41.4358	693.221	2621.46		1462.05	1156.2	2235.45	1729.75
		AtHSP101
			Col-0					atipk2β-/-atipk2α kd#2					atipk2β-/-atipk2α kd#3
		Control	0.817921	1.9801	1.17218			0.182961	0.898235	0.104478			0.262261	0.225046	0.012673
		Heat stress	1199.45	1877.03	1932.79			361.345	145.909	419.509			260.648	169.651	338.896
		AtHSP17.6
			Col-0					atipk2β-/-atipk2α kd#2					atipk2β-/-atipk2α kd#3
		Control	0.735966	0.735449	1.61907	1.78371		0.200155	0.006117	0.493573	0.114562		0.129604	0.028823	0.107951	0.031279
		Heat stress	1251.17	1420.25	1437.97	1578.92		445.643	12.7353	170.919	697.115		239.269	279.452	622.375	449.965
		AtHSP17.4
			Col-0					atipk2β-/-atipk2α kd#2					atipk2β-/-atipk2α kd#3
		Control	0.656043	0.612657	2.1266	1.59075		0.305494	0.001428	0.916702	0.152407		0.112474	0.030537	0.156482	0.009648
		Heat stress	635.321	580.514	594.834	682.602		293.952	4.62576	63.617	212.007		76.6142	79.7953	94.9572	144.235
		AtHSP18.1
			Col-0					atipk2β-/-atipk2α kd#2					atipk2β-/-atipk2α kd#3
		Control	1.0383	0.629378	1.57727	1.00293		1.14041	0.399305	0.260506	0.589021		1.7722	0.721718	0.666418	0.644666
		Heat stress	18876.9	25948.6	27243.4	32345.7		9477.05	179.467	3570.14	12275.4		2904.07	4984.46	7527.4	8158.69
		AtHSFA2
			Col-0					atipk2β-/-atipk2α kd#2					atipk2β-/-atipk2α kd#3
		Control	1.29675	0.127012	0.11908	1.36163		0.221036	0.068865	0.484901	0.416995		2.45547	0.067122	0.12644	1.16141
		Heat stress	0.930832	2.03569	2.71596	2.29055		0.532305	0.14262	0.366708	0.542116		0.735182	0.246682	0.103344	0.243468
Raw data of Fig. 8B
			Promoter alone	HSFA1b	IPK2a WT + HSFA1b	IPK2a KA+ HSFA1b	IPK2a
			0.000897	0.105	0.18	0.105	0.00151
			0.000858	0.0934	0.172	0.1	0.00171
			0.000852	0.0995	0.193	0.0993	0.0018

## Sheet: S1 Fig.
Raw data of S1 Fig.					Values in pmol/mg
				InsP3	InsP4	InsP5
	Marchantia	Tak-1		0.938389	0.431115	2.36183
		Tak-1		0.924669	0.521579	2.80804
		Tak-1		1.02555	0.491081	3.32668
		Tak-1		1.8601	0.926464	2.32916
		Tak-1		1.04899	0.398551	2.10611
	Marchantia	Tak-2		0.972174	0.50193	2.28542
		Tak-2		0.832847	0.441229	3.01749
		Tak-2		0.978773	0.574328	3.52559
		Tak-2		1.10753	0.701424	4.40213
		Tak-2		0.256573	0.181281	1.88691
	Pteridophyta	Nephrolepis		0.220219	0.201901	0.135609
		Nephrolepis		0.46166	0.311146	0.20934
		Nephrolepis		0.414744	0.256074	0.179466
		Nephrolepis		0.148127	0.104379	0.300089
	Pteridophyta	Dryopteris		5.45321	2.60673	4.19573
		Dryopteris		6.09059	2.25924	3.77157
		Dryopteris		7.88323	2.94335	4.8509
		Dryopteris		11.2132	3.11141	4.78352
		Dryopteris		8.86689	3.3325	4.97377
	Arabidopsis	Col-0		0.651242	0.288452	3.04576
		Col-0		0.5804	0.268773	3.03155
		Col-0		0.645677	0.275865	2.82553
		Col-0		0.56922	0.286962	3.36204
		Col-0		3.0644	1.39697	3.97374
				InsP6 in pmol/mg
		Tak-1	Tak-2	Nephrolpis	Drypteris	Col-0
		52.5371	29.0498	4.01992	61.2914	32.0153
		51.5893	59.0935	4.08615	56.4804	33.6588
		50.7177	68.2763	2.90809	72.5792	32.9417
		104.054	77.5166	1.08499	77.545	30.9023
		14.2015	22.1956		75.6592	126.622

## Sheet: S2J, S2K and S2L Fig.
Raw data of S2J Fig.
				InsP+Buffer	InsP6+AtIPK2	InsP6+AtIPK2 D98A
				4.39	17.12	3.22
				9.99	18.14	7.04
				2.62	17.54	8.94
Raw data of S2K Fig.
					5-Insp7				4/6-InsP7				1/3-insP7
				IP6	IPK2β	DA		IP6	IPK2β	DA		IP6	IPK2β	DA
				0.980805	5.25884	2.20516		3.61941	16.0258	3.51466		2.49215	8.09474	3.81933
				1.01134	4.721	1.67811		3.74727	14.1028	4.15349		2.77751	8.65846	2.7379
				1.31366	5.65157	1.52667		5.08859	16.1356	4.2225		3.75872	9.17629	3.17931
				1.50446	5.22865	2.40768		4.69386	14.6267	4.57698		4.41347	7.54859	4.09941
Raw data of S2L Fig.
			Conc.(µM)
			5-IP7	4/6-IP7	1-IP7
		InsP6+ buffer_1	0.824078	1.51437	1.30916
		InsP6+ AtIPK2β (30 min)_1	0.608603	1.13157	1.02193
		InsP6+ AtIPK2β (1 h)_1	0.923343	1.53765	1.18928
		InsP6+ AtIPK2β (3 h)_1	3.5469	8.0075	4.19606
		InsP6+ AtIPK2β(6 h)_1	5.73878	8.56332	6.08055
		InsP6+ AtIPK2β (9 h)_1	6.39055	9.82478	5.98421
		InsP6+ AtIPK2β (18 h)_1	6.41523	11.7705	8.1757
		InsP6+ buffer_2	0.250261	0.631251	0.611249
		InsP6+ AtIPK2β (30 min)_2	0.542564	0.86121	0.79726
		InsP6+ AtIPK2β (1 h)_2	1.70012	2.69522	2.62502
		InsP6+ AtIPK2β (3 h)_2	3.73249	7.25819	3.66858
		InsP6+ AtIPK2β (6 h)_2	7.15777	8.50061	6.70258
		InsP6+ AtIPK2β (9 h)_2	5.93102	9.34714	7.18504
		InsP6+ AtIPK2β (18 h)_2	11.6046	9.70288	9.32337

[truncated: 3 more sheets: S4B and S4C Fig., S8C Fig., Sheet12]
